# Supplementary material for: Nanobody-Based Sandwich Immunoassay for Pathogenic Escherichia coli F17 Strain Detection
Source: Biosensors (Basel). 2023 Feb 20;13(2):299. doi: 10.3390/bios13020299 (PMC9953962; doi:10.3390/bios13020299)
Supplement: Supplementary file 1 [file biosensors-13-00299-s001.zip]

Archive with 1 entries (1 files):
- biosensors-2146124-supplementary.pdf
